# Supplementary material for: Kinesin-1 conformational dynamics are controlled by a cargo-sensitive TPR switch
Source: eLife. 2026 Apr 14;14:RP109462. doi: 10.7554/eLife.109462 (PMC13078783; doi:10.7554/eLife.109462)
Supplement: Figure 1—figure supplement 2—source data 2. [file elife-109462-fig1-figsupp2-data2.zip]

Archive with 6 entries (6 files):
- Figure 1-supplement 2-sourcedata 1.jpg
- __MACOSX/._Figure 1-supplement 2-sourcedata 1.jpg
- Figure 1-supplement 2-sourcedata 2.jpg
- __MACOSX/._Figure 1-supplement 2-sourcedata 2.jpg
- Figure 1-supplement 2-sourcedata 3.jpg
- __MACOSX/._Figure 1-supplement 2-sourcedata 3.jpg
