# Supplementary material for: Kinesin-1 conformational dynamics are controlled by a cargo-sensitive TPR switch
Source: eLife. 2026 Apr 14;14:RP109462. doi: 10.7554/eLife.109462 (PMC13078783; doi:10.7554/eLife.109462)
Supplement: Figure 5—source data 2. [file elife-109462-fig5-data2.zip]

Archive with 1 entries (1 files):
- Figure5_Source_Data_2.tif
